# Supplementary material for: Acquisition of Streptomycin Resistance by Oxidative Stress Induced by Hydrogen Peroxide in Radiation-Resistant Bacterium Deinococcus geothermalis
Source: Int J Mol Sci. 2022 Aug 28;23(17):9764. doi: 10.3390/ijms23179764 (PMC9456066; doi:10.3390/ijms23179764)
Supplement: Supplementary file 1 [file ijms-23-09764-s001.zip]

Archive with 1 entries (1 files):
- ijms-1847768-supplementary.pdf
